# Supplementary material for: CRK2 controls cytoskeleton morphogenesis in Trypanosoma brucei by phosphorylating β-tubulin to regulate microtubule dynamics
Source: PLoS Pathog. 2023 Mar 22;19(3):e1011270. doi: 10.1371/journal.ppat.1011270 (PMC10069784; doi:10.1371/journal.ppat.1011270)
Supplement: S1 Data — (XLSX) [file ppat.1011270.s001.xlsx]

## Sheet: Fig 1B
CRK2 RNAi	Exp. #1	Exp. #2	Exp. #3	Exp. #1	Exp. #2	Exp. #3	Exp. #1	Exp. #2	Exp. #3	Exp. #1	Exp. #2	Exp. #3	Exp. #1	Exp. #2	Exp. #3
	0h	0h	0h	8h	8h	8h	16h	16h	16h	24h	24h	24h	48h	48h	48h
elongated	0	0	0	4	2	3	12	9	11	32	24	27	16	24	17
elongated and branched	2	1	0	3	3	3	11	12	11	16	18	17	71	107	96
total # of cell counted	100	113	132	100	100	100	100	100	100	135	120	125	102	150	134
	0h	0h	0h	8h	8h	8h	16h	16h	16h	24h	24h	24h	48h	48h	48h
elongated	0	0	0	4	2	3	12	9	11	23.7037	20	21.6	15.6863	16	12.6866
elongated and branched	2	0.884956	0	3	3	3	11	12	11	11.8519	15	13.6	69.6078	71.3333	71.6418
Average
	0h	8h	16h	24h	48h
elongated	0	3	10.6667	21.7679	14.7909
elongated and branched	0.961652	3	11.3333	13.484	70.861
STDEV
	0h	8h	16h	24h	48h
elongated	0	1	1.52753	1.85755	1.82918
elongated and branched	1.0022	0	0.57735	1.57728	1.09616
CYC13 RNAi	Exp. #1	Exp. #2	Exp. #3	Exp. #1	Exp. #2	Exp. #3	Exp. #1	Exp. #2	Exp. #3	Exp. #1	Exp. #2	Exp. #3	Exp. #1	Exp. #2	Exp. #3
	0h	0h	0h	8h	8h	8h	16h	16h	16h	24h	24h	24h	48h	48h	48h
elongated	0	0	0	4	7	6	12	9	11	23	45	31	20	16	30
elongated and branched	0	0	0	2	3	3	11	12	11	10	38	22	62	83	89
total # of cell counted	100	113	132	100	100	100	100	100	100	114	247	169	111	168	179
	0h	0h	0h	8h	8h	8h	16h	16h	16h	24h	24h	24h	48h	48h	48h
elongated	0	0	0	3	4	3	20	23	22	20.1754	18.2186	18.3432	18.018	9.52381	16.7598
elongated and branched	0	0	0	2	3	3	8	11	10	8.77193	15.3846	13.0178	55.8559	49.4048	49.7207
Average
	0h	8h	16h	24h	48h
elongated	0	3.33333	21.6667	18.9124	14.7672
elongated and branched	0	2.66667	9.66667	12.3914	51.6604
STDEV
	0h	8h	16h	24h	48h
elongated	0	0.57735	1.52753	1.09558	4.58428
elongated and branched	0	0.57735	1.52753	3.35054	3.63678

## Sheet: Fig 2B 
	P-to-A length (µm)				K-to-N length (µm)				K-to-P length (µm)				N-to-P length (µm)				K-to-A length (µm)				N-to-A length (µm)
	Control	CYC13 RNAi	CRK2 RNAi		Control	CYC13 RNAi	CRK2 RNAi		Control	CYC13 RNAi	CRK2 RNAi		Control	CYC13 RNAi	CRK2 RNAi		Control	CYC13 RNAi	CRK2 RNAi		Control	CYC13 RNAi	CRK2 RNAi
	10.2413	23.5631	24.9157		3.40118	10.4982	6.1578		6.4351	8.11865	10.8306		7.85567	23.294	13.4294		14.4713	26.9821	29.3255		10.961	16.9204	10.7978
	10.4763	18.8236	16.7291		2.83364	8.31972	8.58339		4.76881	10.33	9.96465		7.13647	19.6452	19.3992		10.5211	20.5594	19.9301		8.98599	16.1091	16.9208
	13.0917	20.04	15.006		3.34802	9.31883	7.75411		6.54859	8.13206	9.75642		5.39759	16.2693	18.22		12.1215	23.8871	14.1047		9.06789	14.3014	15.7259
	10.9523	26.2606	19.2796		2.1584	4.41893	5.40077		6.49769	7.72628	9.43607		7.18952	14.2553	15.2422		12.8425	30.0081	20.3228		8.95622	14.3502	12.4474
	11.8935	24.4173	20.7269		3.68518	7.40274	7.30073		4.1681	7.28619	9.92421		8.13308	18.6468	18.1198		9.40983	30.0338	23.541		15.7946	15.5827	12.9183
	10.6989	21.2034	19.0321		3.06925	4.88548	6.28685		4.95057	9.03995	8.11343		8.72141	13.536	16.052		14.1227	25.0229	20.7429		14.0856	14.797	12.4288
	12.6416	21.1218	18.789		1.99402	8.28632	6.93028		5.67137	12.339	11.9274		7.59586	17.2028	15.0993		8.33597	25.232	21.744		12.9461	12.0351	12.5587
	13.1231	15.3467	19.4508		4.22535	8.88034	6.99083		4.74166	10.8499	8.94271		8.3521	14.4363	17.5645		11.5732	17.8328	20.8743		10.9484	14.9035	12.1245
	12.4283	18.7121	21.9135		3.41061	7.55145	6.88939		3.55625	8.88534	10.2329		7.40024	13.559	18.5949		9.21296	19.0186	22.7683		12.2982	11.5331	15.3328
	9.50981	17.342	16.4988		2.7139	6.92903	3.89932		4.05938	10.9434	8.75379		8.37334	15.1161	12.2031		12.9942	21.4446	18.0693		8.64575	15.0239	13.9704
	11.0269	15.4648	19.9668		3.20761	5.74487	6.68922		3.83264	6.54336	5.59412		6.19552	14.4898	14.2181		18.2106	18.172	17.4333		10.681	12.7457	9.4739
	13.6086	21.9379	15.306		2.86795	7.74638	4.30044		4.68384	8.601	9.62851		9.48935	14.3291	9.86957		16.4284	27.5325	15.8258		10.2578	13.6026	13.7013
	9.54254	17.9879	14.4669		3.0062	4.27602	6.64412		5.22287	6.85542	5.63206		6.25572	14.059	15.8179		10.4319	20.4025	16.9253		12.3591	12.3365	11.6297
	14.643	17.591	19.3373		3.39221	6.93085	7.98869		6.06624	6.25709	7.40581		8.78696	17.0153	14.7915		13.4354	18.5879	20.6887		14.0627	17.0286	10.8672
	11.5252	15.2599	21.4916		3.04789	6.58176	8.2377		3.04164	10.9499	10.2467		8.91805	13.7733	13.6353		11.6212	17.8578	25.0617		14.0494	13.0981	9.07903
	12.3018	21.1848	17.2459		3.26759	4.3452	8.48399		5.5472	8.54045	5.60457		7.86419	14.0181	16.2316		10.2315	25.1772	19.9458		12.402	13.9917	9.37598
	11.8978	17.3941	17.2048		3.23022	5.52891	6.5362		2.23633	10.6634	12.7662		9.88138	14.3459	10.6272		15.1708	18.3657	23.5746		14.3881	13.6931	8.69994
	11.3836	18.4611	16.3647		3.13093	5.05111	9.00291		2.71481	8.79321	12.2139		8.49614	11.0094	16.2846		12.3019	20.398	12.1978		9.38824	13.0459	12.7029
	11.0578	16.8422	11.3087		4.37894	9.51127	6.1937		5.95605	8.2719	7.7382		10.6405	22.7574	13.3065		11.9228	17.1442	13.9859		14.3127	17.5227	10.317
	11.7746	18.079	20.4006		2.05162	10.127	6.87689		5.528	6.54336	11.2515		4.85242	19.0021	14.611		17.3936	20.6902	22.8854		8.91317	14.9943	13.5705
	12.3983	15.1991	23.4512		3.35177	5.86062	7.56212		4.33532	9.25374	6.1344		5.47677	16.7582	21.0167		15.7408	14.8935	29.5077		11.8822	12.7308	14.956
	10.7979	15.8564	17.6678		2.00322	9.50968	6.54166		3.90375	10.4906	11.5354		8.90999	18.9737	11.149		11.0042	14.2754	20.6715		13.8857	12.335	15.0853
	12.9366	17.8474	24.8903		2.6988	8.83706	3.72176		2.52203	9.61101	10.416		8.37357	19.494	11.3937		13.0244	19.8163	27.7175		8.75856	13.9968	9.46731
	13.7748	13.714	16.1229		2.60644	6.12838	6.47611		5.2014	8.72868	10.6426		8.51046	16.9404	11.6505		10.8399	15.8548	21.8571		8.8207	15.6136	9.96817
	15.1677	17.8448	15.4754		2.60996	6.17984	5.72146		1.97494	9.60499	8.75106		8.44196	11.7543	12.8694		13.9656	20.2143	16.0153		14.3347	15.9993	9.29305
	9.50633	26.0659	22.5488		2.52499	5.33784	5.36555		2.62893	9.17911	9.20092		9.46549	12.1468	18.457		8.65428	27.6096	27.3151		12.0699	10.2323	13.5065
	9.67815	19.7964	16.744		4.12186	5.79315	7.95938		5.54095	7.12261	10.6351		9.3294	16.2097	17.7318		8.3738	20.1876	20.571		10.4803	11.173	11.4817
	14.5007	23.2496	13.3816		3.3754	6.80509	5.86358		2.53907	7.88941	9.73757		5.80985	14.7139	15.5357		18.1519	32.0755	15.0239		9.36382	16.1178	9.82731
	10.2809	17.9205	19.5956		3.2276	7.09273	7.78592		2.89373	8.90726	6.70569		7.79466	16.9849	19.3507		11.4453	17.9051	19.2264		10.0255	7.98017	12.6934
	11.3077	20.1332	24.4607		3.32541	7.50635	7.75399		5.36635	9.66066	10.432		8.89533	16.2514	17.9716		11.6049	22.3573	25.2513		15.8864	13.7645	16.2646
	13.4243	18.3251	21.2866		3.86706	6.30378	7.33765		4.37746	10.5617	11.0209		8.03016	16.5638	16.0078		14.1777	21.0447	23.9273		13.2197	14.2396	13.6479
	8.62032	18.9483	20.2623		3.78515	6.13361	7.25881		1.84884	12.864	7.05149		10.5299	17.771	15.9309		12.2593	24.5537	22.1027		12.3331	13.997	13.0719
	13.9612	12.8893	17.0997		3.7471	7.95745	5.96707		3.3529	11.3231	11.6072		12.3463	17.5896	16.0062		20.5014	13.4234	22.3882		11.019	11.545	13.6028
	9.83953	16.1198	20.3377		3.52024	7.43887	5.83949		3.34348	9.8331	9.95863		10.1605	18.1262	16.0329		10.1908	15.1474	22.0012		10.9803	9.28135	14.1278
	10.566	19.7181	23.3266		3.66065	5.90334	5.0677		4.33339	9.27203	9.50582		8.89102	16.9745	12.2281		10.6815	21.9432	27.7198		9.88627	11.3695	15.0745
	11.8769	18.714	19.4387		3.06152	8.05117	8.11104		4.30351	5.31921	10.2095		8.20805	24.5339	19.0882		10.6983	19.6697	23.3322		13.1386	8.41265	14.1565
	13.0213	20.8057	16.7541		3.54273	7.3005	4.48925		1.91586	5.03498	8.06799		10.18	12.3032	15.5368		16.0206	23.7552	18.3299		8.72959	11.2579	16.8043
	10.2875	19.344	18.8024		2.88805	7.31857	6.54563		3.67053	5.94878	6.50303		8.00914	13.7652	14.3774		12.4452	22.568	20.3397		8.91851	13.4841	13.5596
	12.7519	17.3004	16.3176		3.70881	7.32413	7.9662		4.544	11.2789	8.9485		7.085	16.3657	16.7176		14.8074	18.5395	19.1247		9.81243	15.4298	10.1197
	12.8913	19.2956	21.8748		2.32778	6.92301	6.07158		1.45476	9.18161	9.11776		9.0638	15.6113	16.7475		13.0825	21.9399	26.1753		9.81129	13.9869	15.0227
	11.8962	16.6729	20.3423		5.24366	6.48236	7.61041		4.57728	6.05295	10.5673		8.53193	14.8516	16.2515		7.59473	17.4423	23.5727		14.0272	17.9333	11.0305
	15.5868	14.9214	19.4507		3.22454	8.55703	6.84236		3.5884	14.2276	10.2329		8.58055	19.4503	18.9529		9.59716	14.8178	20.0214		12.1747	13.5846	11.5791
	10.9953	14.9669	21.2193		3.763	6.03852	8.03288		2.5084	12.1176	8.69619		9.06437	14.047	19.3188		10.4276	19.6655	24.0756		8.79128	11.1167	13.5582
	12.3337	17.2532	21.8752		3.2936	6.04988	9.1298		5.71226	6.23869	8.53511		8.672	18.0599	25.0516		10.1294	19.0116	25.3377		13.8264	15.5082	17.492
	14.2288	18.1235	20.8506		4.09755	5.24821	4.89014		3.87421	11.2517	11.5475		7.68197	15.402	15.7903		9.22103	13.5475	23.9979		7.43342	9.83719	14.1501
	13.9235	19.7918	20.7596		3.00336	6.00899	7.42739		3.71165	10.946	12.7298		8.71039	14.7188	19.0991		9.5716	23.0282	21.7626		16.2542	6.76795	13.7673
	10.5059	21.1472	20.0253		5.14551	4.98397	8.12524		3.48127	10.3423	9.06664		11.4876	13.9764	18.1351		13.2855	26.487	24.1366		15.0734	16.1896	12.6137
	12.3771	19.6464	24.8524		2.80251	7.02139	7.30028		3.42902	9.40619	10.6838		6.30866	16.7453	16.2851		12.0412	22.3551	25.5499		8.28235	13.8046	14.9503
	10.3455	15.2183	17.4329		4.16299	5.9147	5.68216		5.056	6.23505	9.20092		9.02166	12.9464	13.6966		13.2696	18.9267	19.0213		11.3198	16.4818	10.1163
	12.1272	19.3608	21.6875		3.02505	6.69706	7.1017		6.10577	7.48579	10.7777		9.22648	17.3382	15.1813		12.8547	20.9907	24.2094		10.9557	6.34842	9.59079
	13.3804	14.8046	19.9077		3.21079	6.62595	8.88307		4.28545	10.549	10.7386		6.82645	17.0929	16.7668		11.4543	15.8479	22.8948		8.31495	17.5963	10.286
	14.9816	15.2333	20.2236		3.25282	5.98945	5.19231		5.23048	9.94443	8.88772		7.28221	15.1716	17.384		13.728	15.9233	22.6857		8.17045	11.8272	15.0371
	9.82306	19.5041	15.763		2.65597	8.08957	6.45793		5.66841	8.78503	9.61045		6.80873	13.0263	15.8186		11.7737	21.7734	18.089		8.74175	9.91183	13.9203
	9.13522	17.2045	16.1431		4.05597	5.33886	7.03161		3.65485	9.86741	9.49696		9.53615	13.8645	17.1912		11.3598	20.5069	19.7424		7.52327	11.4767	8.70267
	9.56611	14.366	17.4025		2.62734	8.58952	7.58507		5.93821	8.06662	11.9063		6.74739	19.8079	16.4721		15.0093	14.0105	19.9563		13.2986	11.1213	10.9426
	9.29894	15.5654	19.6223		3.05039	9.66236	7.9662		5.38987	9.92307	12.509		4.8046	20.1597	22.1927		7.96983	14.9308	24.1757		12.9207	13.2008	13.2489
	12.0621	18.5003	16.7512		4.02508	7.80137	7.65664		4.28681	9.04404	11.9712		14.1646	14.6951	16.4221		10.6334	22.5119	17.8843		14.8435	13.4714	9.78698
	12.5971	17.8853	19.2905		2.00095	5.9456	5.41929		5.23435	9.58829	8.99235		7.12147	12.3901	18.0623		11.1296	21.375	22.5204		7.65153	12.4251	9.85162
	10.2946	17.3621	19.0179		2.5886	7.05433	7.516		7.13056	9.92455	13.206		4.08256	12.5296	14.8982		14.5013	19.9034	22.8121		13.3971	8.33574	13.535
	11.4008	19.1993	20.9207		3.37233	7.17418	7.71424		4.31078	10.0529	11.1612		6.84701	15.1054	17.5268		12.487	19.9513	25.4374		8.86114	14.3104	14.5908
	11.4505	20.7474	16.7492		3.77527	6.59391	6.66798		3.25737	16.0213	9.43153		6.96175	13.2572	15.8783		7.6296	23.0815	18.5021		10.9275	13.7692	16.2389
	9.24228	18.4978	18.7716		4.05507	7.22292	6.15087		4.28408	5.18209	10.7512		8.37607	21.4729	15.8258		12.4541	22.7758	20.9826		10.7697	14.9248	9.65407
	11.0257	21.5575	20.4545		2.61098	6.00285	4.73916		3.73869	9.97612	9.30202		7.38866	16.3069	9.94943		12.7549	25.9661	20.2567		9.2626	14.1964	12.0327
	14.8783	13.2706	19.2429		3.03403	5.10314	7.1384		5.89947	7.28062	8.44389		9.34281	16.656	17.5805		10.4901	15.3796	19.8817		11.5381	14.2921	13.6212
	10.2352	19.8424	21.7895		4.41927	5.78235	8.06833		4.42461	7.70878	8.9744		9.08584	19.4509	18.9926		8.81229	23.0934	25.7797		8.9343	11.4847	11.0295
	12.1484	16.3679	14.5914		3.27929	7.03014	9.25965		5.13029	9.26215	9.31588		9.48219	14.8402	19.8857		9.18411	18.9534	15.25		11.4889	17.8985	13.4951
	9.36447	23.3698	19.1782		3.46685	7.11022	6.7592		4.94592	9.02881	8.37027		7.83045	16.9473	15.9947		9.94568	26.7122	21.3972		11.6255	14.66	11.1887
	11.6267	15.1001	18.6138		3.35767	5.62002	6.81305		5.26059	11.04	8.6887		7.38059	14.4213	17.4892		11.8026	15.1107	18.4461		12.2177	10.4127	7.91281
	13.8876	17.265	14.0123		2.15624	5.84904	7.16021		5.30183	7.44659	5.45757		5.92345	13.749	15.8663		20.9897	21.4276	12.6594		11.3341	10.7428	13.5528
	8.4867	18.9626	17.6025		4.03496	6.71092	8.23839		6.13622	7.73661	10.974		10.4246	15.8124	20.0988		8.84262	22.2947	23.1914		9.85503	14.2941	13.3348
	7.20636	26.19	20.9239		3.38074	8.98576	5.1571		6.04965	10.0656	6.40306		9.99305	19.5711	17.3402		13.8485	27.22	22.6763		10.5692	12.4985	17.6591
	12.57	15.0903	22.4736		2.43922	4.28783	8.65961		4.1322	9.30657	10.3376		6.30582	12.8613	18.012		11.419	16.7049	27.0939		13.3953	8.86125	12.4507
	11.2639	22.2631	14.5772		3.92363	7.81454	7.64846		5.98729	5.39043	9.73654		7.81239	19.1491	14.8491		10.934	22.2385	15.8558		11.4596	17.8212	11.6375
	10.9086	17.8931	18.7472		3.25146	7.20883	6.2664		6.53813	7.02037	8.53886		6.73887	15.1641	12.6382		13.2419	17.574	21.4079		7.98597	13.9382	7.94655
	10.0455	20.4253	20.9956		2.85204	5.50199	5.87948		5.3175	9.53763	9.05528		6.8569	13.4167	15.2081		11.5404	22.4004	22.538		10.9816	14.577	12.3087
	8.81373	23.4456	14.7549		3.56363	6.64685	6.51825		6.24516	13.3986	11.482		6.50849	16.1944	17.2913		11.5956	24.9579	18.695		7.17498	13.7474	11.1077
	7.80972	19.8303	19.4818		2.61644	7.04536	8.20635		5.29319	10.1948	9.093		8.02527	18.9191	15.6515		13.2317	22.6104	21.7089		11.407	13.7972	14.3411
	13.6559	19.7425	14.8254		3.29826	5.28058	8.73334		6.43021	8.52659	6.72796		8.12274	11.169	20.7762		11.0672	23.0442	17.3372		12.4316	13.1316	12.9203
	9.44044	15.1929	17.461		3.87149	8.29621	7.52225		2.65177	7.61109	7.56769		6.79976	15.8882	19.5676		18.8844	14.7769	17.5121		10.7318	11.9292	17.061
	11.3259	18.8528	23.7489		3.48877	5.10223	7.98744		3.408	9.57864	6.23959		6.69286	15.2636	17.8548		12.7493	19.9447	28.1763		12.9204	8.94384	14.4391
	12.6065	12.6856	17.3574		2.74583	8.57703	6.53291		5.32137	10.9224	11.2784		7.39627	17.4635	15.8955		8.80105	11.7701	16.7562		8.44116	14.6769	11.7194
	11.8781	22.4596	15.9313		3.73642	5.72714	5.3968		3.79878	10.0864	10.6351		7.45318	12.0566	10.7511		8.95713	28.5118	20.726		9.33542	11.0526	8.3471
	13.6691	15.5554	16.0078		2.69312	5.92072	5.34215		4.67157	6.41636	6.34763		8.1383	18.7978	14.2468		16.7722	16.2451	14.7839		9.50025	15.5692	12.9581
	8.97341	18.8788	18.223		3.27134	10.4978	6.81895		3.69859	11.0501	8.804		9.03893	22.9629	19.4952		16.9976	22.1771	22.3017		9.84867	11.7791	13.5767
	14.0438	19.1573	17.085		2.48159	6.76034	6.0442		4.55218	13.5582	10.5338		8.36278	16.4	15.7686		10.5708	22.821	19.9923		9.61113	12.4466	12.9372
	9.08239	22.4928	13.0457		3.59805	8.21305	7.46318		6.28401	11.0418	8.69188		7.95336	13.8413	17.0264		10.3186	28.8647	16.1146		9.78834	13.5563	14.4658
	10.8484	18.1816	19.2747		2.80399	8.54317	4.36735		5.09167	8.99065	10.7566		10.2004	19.5695	13.2026		10.477	18.3443	19.4325		11.8873	13.8419	11.9397
	11.5173	13.8424	19.1853		2.41161	5.8295	7.30823		4.61977	7.15146	10.3932		9.73722	15.0892	16.0608		11.3954	15.7668	22.9465		12.5038	17.7266	11.0635
	9.90556	20.5718	21.3206		3.43697	7.81659	7.82318		5.08031	7.35356	6.23505		6.79112	17.278	17.0258		17.5887	21.1307	26.1375		9.45765	14.4047	9.94034
	10.372	17.4515	19.975		4.07006	6.6381	6.80282		5.96184	5.86676	7.90679		9.54626	18.7261	19.1728		17.8864	19.5298	23.6002		12.4582	9.18604	13.0692
	10.9716	14.3367	16.5972		3.20216	5.70567	5.16937		7.45307	7.72332	11.6761		8.85239	16.8011	15.0831		12.3023	14.603	17.6169		7.81227	10.1428	13.5117
	13.5865	20.854	20.7947		1.18689	6.42101	6.28583		4.17082	5.40043	8.91272		6.28208	13.0771	15.4209		19.996	23.7709	24.6039		8.92623	7.05922	9.86366
	10.7591	14.9225	24.0987		3.74721	7.65641	8.78219		5.5539	8.13206	9.73666		8.87636	14.9064	17.913		14.1015	17.9938	26.0407		11.2233	8.82229	11.1676
	9.35844	19.7349	16.0353		2.20361	9.02654	7.45455		5.69261	8.6737	8.27678		5.97888	13.2667	15.2266		13.0943	19.3355	15.8665		6.69638	12.8939	9.40585
	11.509	23.34	20.7626		2.93406	7.45977	6.62936		6.83656	10.394	8.49058		8.2719	16.9684	15.1174		11.8913	26.5729	24.7979		8.41447	13.1948	15.6088
	12.5688	22.3743	14.7845		2.84	8.71891	6.11577		5.12529	10.4458	9.71076		8.44855	19.0368	15.8888		7.95984	26.3602	13.9652		14.1521	9.21205	9.78289
	13.5163	16.2848	17.8247		5.68897	6.53041	6.47191		4.84924	7.70287	8.13206		10.2143	16.9135	15.1454		13.5853	16.3069	20.9869		13.5557	12.279	15.6798
	11.5806	17.7477	19.1126		3.05527	6.973	5.96695		6.59573	8.70664	11.0191		10.5191	18.8916	13.8135		10.1299	22.0316	20.5126		14.0318	15.5931	10.9054
	8.7384	19.7902	22.0451		2.9778	5.28297	5.92492		6.3023	8.87886	8.31029		8.78832	16.4339	14.6427		17.7103	20.2544	24.6377		12.1711	12.4294	8.7572
	11.3707	21.1625	20.3891		2.01401	6.80805	8.33052		5.93287	8.0013	7.18872		7.83851	17.5588	21.2497		9.39756	24.2034	19.7582		9.88729	15.2988	10.4736

## Sheet: Fig 2D
	P-to-A length (µm)				aN (or N)-to-P length (µm)				aN (or N)-to-A length (µm)
	Control (2N2K)	CYC13 RNAi (1N1K)	CRK2 RNAi (1N1K)		Control (2N2K)	CYC13 RNAi (1N1K)	CRK2 RNAi (1N1K)		Control (2N2K)	CYC13 RNAi (1N1K)	CRK2 RNAi (1N1K)
	20.1378	37.701	39.8652		11.2651	23.294	13.4294		9.92364	16.9204	10.7978
	19.939	30.1177	26.7665		11.9248	19.6452	19.3992		12.6037	16.1091	16.9208
	22.0862	32.0641	24.0096		7.89974	16.2693	18.22		12.026	14.3014	15.7259
	21.4269	42.0169	30.8474		11.2562	14.2553	15.2422		8.45775	14.3502	12.4474
	21.464	39.0677	33.163		11.1774	18.6468	18.1198		7.22098	15.5827	12.9183
	17.5588	33.9255	30.4513		11.4487	13.536	16.052		12.6394	14.797	12.4288
	26.8984	33.7949	30.0624		10.9648	17.2028	15.0993		9.798	12.0351	12.5587
	21.1336	24.5546	31.1213		13.017	14.4363	17.5645		11.8034	14.9035	12.1245
	19.6171	29.9394	35.0616		11.2981	13.559	18.5949		15.7726	11.5331	15.3328
	31.0087	27.7471	26.3981		11.9895	15.1161	12.2031		11.9895	15.0239	13.9704
	24.6696	24.7437	31.9469		9.24147	14.4898	14.2181		10.864	12.7457	9.4739
	21.3081	35.1007	24.4896		13.8224	14.3291	9.86957		15.6753	13.6026	13.7013
	18.6293	28.7807	23.147		15.3577	14.059	15.8179		13.6328	12.3365	11.6297
	21.8687	28.1455	30.9397		11.797	17.0153	14.7915		12.5673	17.0286	10.8672
	21.4978	24.4158	34.3866		9.95999	13.7733	13.6353		12.8032	13.0981	9.07903
	19.4966	33.8956	27.5934		11.9929	14.0181	16.2316		11.8686	13.9917	9.37598
	24.2573	27.8305	27.5277		12.1232	14.3459	10.6272		10.7419	13.6931	8.69994
	19.8031	29.5377	26.1834		10.3894	11.0094	16.2846		10.9237	13.0459	12.7029
	21.8105	26.9475	18.094		12.3524	22.7574	13.3065		11.981	17.5227	10.317
	21.583	28.9264	32.6409		11.4417	19.0021	14.611		8.21941	14.9943	13.5705
	16.3527	24.3186	37.5219		11.5545	16.7582	21.0167		9.39347	12.7308	14.956
	21.965	25.3702	28.2685		14.5405	18.9737	11.149		10.1422	12.335	15.0853
	22.0312	28.5559	39.8244		13.6333	19.494	11.3937		10.4713	13.9968	9.46731
	27.2471	21.9424	25.7966		11.9876	16.9404	11.6505		10.7447	15.6136	9.96817
	22.0859	28.5517	24.7606		10.2353	11.7543	12.8694		13.1968	15.9993	9.29305
	19.9483	41.7054	36.0781		11.5914	12.1468	18.457		14.1659	10.2323	13.5065
	18.7628	31.6742	26.7904		12.3831	16.2097	17.7318		8.33847	11.173	11.4817
	22.2097	37.1993	21.4105		13.2563	14.7139	15.5357		12.0356	16.1178	9.82731
	21.5631	28.6729	31.3529		9.73552	16.9849	19.3507		13.653	7.98017	12.6934
	24.8555	32.2131	39.1371		12.8794	16.2514	17.9716		14.1848	13.7645	16.2646
	25.863	29.3202	34.0585		10.7863	16.5638	16.0078		14.2953	14.2396	13.6479
	25.9183	30.3172	32.4196		12.5545	17.771	15.9309		13.258	13.997	13.0719
	19.7007	20.6229	27.3595		9.49571	17.5896	16.0062		9.95556	11.545	13.6028
	20.4165	25.7917	32.5403		10.4445	18.1262	16.0329		10.585	9.28135	14.1278
	23.9143	31.549	37.3225		11.0361	16.9745	12.2281		9.74563	11.3695	15.0745
	16.5233	29.9425	31.1019		10.0686	24.5339	19.0882		10.5074	8.41265	14.1565
	23.6727	33.2891	26.8065		11.0447	12.3032	15.5368		12.9705	11.2579	16.8043
	20.0453	30.9504	30.0839		8.2945	13.7652	14.3774		7.88316	13.4841	13.5596
	11.3193	27.6806	26.1081		10.999	16.3657	16.7176		12.0894	15.4298	10.1197
	21.8454	30.873	34.9997		10.8186	15.6113	16.7475		9.61897	13.9869	15.0227
	19.9079	26.6767	32.5478		10.4666	14.8516	16.2515		8.7397	17.9333	11.0305
	25.2725	23.8742	31.1212		11.1405	19.4503	18.9529		11.2206	13.5846	11.5791
	18.3137	23.947	33.9509		11.4111	14.047	19.3188		14.0262	11.1167	13.5582
	27.2082	27.6051	35.0004		11.3431	18.0599	25.0516		9.57989	15.5082	17.492
	21.1645	28.9975	33.361		11.5732	15.402	15.7903		7.32209	9.83719	14.1501
	22.1015	31.6668	33.2154		15.0855	14.7188	19.0991		11.772	6.76795	13.7673
	18.6541	33.8355	32.0404		11.6883	13.9764	18.1351		13.4045	16.1896	12.6137
	16.6481	31.4343	39.7639		10.4737	16.7453	16.2851		10.0254	13.8046	14.9503
	24.4113	24.3494	27.8927		8.25349	12.9464	13.6966		9.89002	16.4818	10.1163
	22.9674	30.9774	34.7		8.68108	17.3382	15.1813		7.42126	6.34842	9.59079
	26.9318	23.6874	31.8523		10.9129	17.0929	16.7668		10.8395	17.5963	10.286
	18.7803	24.3732	32.3578		8.91612	15.1716	17.384		10.7471	11.8272	15.0371
	21.2593	31.2066	25.2208		13.4553	13.0263	15.8186		10.3032	9.91183	13.9203
	20.9289	27.5272	25.829		10.9602	13.8645	17.1912		10.3463	11.4767	8.70267
	18.7576	22.9856	27.8439		10.9189	19.8079	16.4721		9.91092	11.1213	10.9426
	24.1756	24.9046	31.3956		13.9369	20.1597	22.1927		10.3392	13.2008	13.2489
	23.5136	29.6005	26.802		16.2571	14.6951	16.4221		12.1609	13.4714	9.78698
	19.3782	28.6164	30.8648		13.5228	12.3901	18.0623		11.7508	12.4251	9.85162
	27.9148	27.7794	30.4287		12.0664	12.5296	14.8982		12.7878	8.33574	13.535
	28.3705	30.7189	33.4731		12.3071	15.1054	17.5268		9.35042	14.3104	14.5908
	24.1419	33.1959	26.7987		11.9103	13.2572	15.8783		10.9138	13.7692	16.2389
	26.5933	29.5965	30.0345		10.4603	21.4729	15.8258		9.38756	14.9248	9.65407
	22.0905	34.492	32.7272		12.5724	16.3069	9.94943		10.6467	14.1964	12.0327
	24.4246	21.233	30.7887		13.868	16.656	17.5805		12.8445	14.2921	13.6212
	27.9417	31.7479	34.8631		12.2844	19.4509	18.9926		12.9722	11.4847	11.0295
	21.2474	26.1887	23.3462		10.8961	14.8402	19.8857		10.5738	17.8985	13.4951
	22.1728	37.3917	30.6851		9.19081	16.9473	15.9947		12.099	14.66	11.1887
	22.142	24.1602	29.7821		12.8676	14.4213	17.4892		13.3111	10.4127	7.91281
	21.9549	27.624	22.4197		10.6368	13.749	15.8663		9.99828	10.7428	13.5528
	21.895	30.3402	28.1639		10.125	15.8124	20.0988		12.3223	14.2941	13.3348
	21.5558	41.9041	33.4783		13.8493	19.5711	17.3402		14.1025	12.4985	17.6591
	23.9696	24.1444	35.9577		13.6196	12.8613	18.012		10.8499	8.86125	12.4507
	29.2179	35.621	23.3236		7.25131	19.1491	14.8491		10.5039	17.8212	11.6375
	23.0758	28.6289	29.9955		11.9174	15.1641	12.6382		10.5021	13.9382	7.94655
	21.4985	32.6805	33.5929		13.4456	13.4167	15.2081		13.3432	14.577	12.3087
	19.9099	37.513	23.6078		13.0527	16.1944	17.2913		14.7524	13.7474	11.1077
	21.938	31.7285	31.1709		11.6405	18.9191	15.6515		13.3511	13.7972	14.3411
	20.4808	31.5879	23.7206		11.6157	11.169	20.7762		11.6925	13.1316	12.9203
	25.2918	24.3086	27.9377		12.2862	15.8882	19.5676		11.076	11.9292	17.061
	19.4671	30.1644	37.9983		12.5486	15.2636	17.8548		11.669	8.94384	14.4391
	28.0718	20.297	27.7719		9.24443	17.4635	15.8955		8.84444	14.6769	11.7194
	21.7418	35.9353	25.4901		10.3225	12.0566	10.7511		8.91033	11.0526	8.3471
	26.8912	24.8886	25.6125		13.5741	18.7978	14.2468		10.954	15.5692	12.9581
	25.2873	30.2061	29.1568		14.1211	22.9629	19.4952		7.8509	11.7791	13.5767
	21.2614	30.6517	27.336		11.6445	16.4	15.7686		9.2534	12.4466	12.9372
	20.9975	35.9885	20.8732		11.1109	13.8413	17.0264		11.0713	13.5563	14.4658
	23.4006	29.0906	30.8395		10.6081	19.5695	13.2026		10.8975	13.8419	11.9397
	17.2286	22.1478	30.6965		13.5861	15.0892	16.0608		10.4664	17.7266	11.0635
	23.6247	32.9149	34.1129		13.392	17.278	17.0258		8.18897	14.4047	9.94034
	22.617	27.9224	31.96		11.7057	18.7261	19.1728		11.9388	9.18604	13.0692
	22.2046	22.9387	26.5556		15.4706	16.8011	15.0831		14.7703	10.1428	13.5117
	19.9447	33.3664	33.2715		12.4467	13.0771	15.4209		11.7719	7.05922	9.86366
	22.9933	23.876	38.5579		11.2053	14.9064	17.913		14.0429	8.82229	11.1676
	16.5839	31.5758	25.6564		11.9055	13.2667	15.2266		9.17309	12.8939	9.40585
	26.2648	37.3441	33.2202		14.8242	16.9684	15.1174		13.067	13.1948	15.6088
	28.2834	35.7989	23.6553		11.3534	19.0368	15.8888		11.7595	9.21205	9.78289
	18.8323	26.0556	28.5195		15.0229	16.9135	15.1454		15.0775	12.279	15.6798
	24.0933	28.3964	30.5801		12.2044	18.8916	13.8135		10.7372	15.5931	10.9054
	27.6236	31.6643	35.2721		12.3949	16.4339	14.6427		14.526	12.4294	8.7572
	20.5477	33.8599	32.6225		10.4972	17.5588	21.2497		11.4719	15.2988	10.4736

## Sheet: Fig 4C
	CRK2 RNAi
	Exp. #1			Exp. #2			Exp. #3				Exp. #1			Exp. #2			Exp. #3
	day 0			day 0			day 0				day 1			day 1			day 1
	pointed posterior	blunt posterior		pointed posterior	blunt posterior		pointed posterior	blunt posterior			pointed posterior	blunt posterior		pointed posterior	blunt posterior		pointed posterior	blunt posterior
	94.6154	5.38462		95.9732	4.02685		95.3271	4.6729			62.2807	37.7193		67.9487	32.0513		70.9924	29.0076
											Average
	Average										67.0739	32.9261
	95.3052	4.69479									STDEV
											4.42122	4.42122
	STDEV
	0.679149	0.679149
	CYC13 RNAi
	Exp. #1			Exp. #2			Exp. #3				Exp. #1			Exp. #2			Exp. #3
	day 0			day 0			day 0				day 1			day 1			day 1
	pointed posterior	blunt posterior		pointed posterior	blunt posterior		pointed posterior	blunt posterior			pointed posterior	blunt posterior		pointed posterior	blunt posterior		pointed posterior	blunt posterior
	93.2203	6.77966		93.913	6.08696		96.2617	3.73832			72	28		70.1923	29.8077		69.4444	30.5556
	Average										Average
	94.465	5.53498									70.5456	29.4544
	STDEV										STDEV
	1.59404	1.59404									1.31389	1.31389
		Average			STDEV
		0 h	24 h		0 h	24 h
	CYC13 RNAi	5.53498	29.4544		1.59404	1.3139
	CRK2 RNAi	4.69479	32.9261		0.679149	4.42122

## Sheet: Fig 6B
OE:HA-β-TUB
Experiments	#1		#2		#3
Pellet	11802		12178		10930
Soluble	9748		9809		8144
total	21550		21987		19074
							Average	STDEV			OE:HA-β-TUB	OE:HA-β-TUBS172A	OE:HA-β-TUBS172D
	0.547657		0.553873		0.573031		0.558187	0.013226		Pellet	0.558187	0.633278	0.250896
	0.452343		0.446127		0.426969		0.441813	0.013226		Supernatant	0.441813	0.366722	0.749104
OE:HA-β-TUBS172A
Experiments	#1		#2		#3
Pellet	8392		9121		9980
Soluble	5040		4287		6799
total	13432		13408		16779
							Average	STDEV
	0.624777		0.680266		0.594791		0.633278	0.0433667
	0.375223		0.319734		0.405209		0.366722	0.0433667
OE:HA-β-TUBS172D
Experiments	#1		#2		#3
Pellet	3198		2425		2688
Soluble	8598		8105		8009
total	11796		10530		10697
							Average	STDEV
	0.271109		0.230294		0.251285		0.250896	0.02041
	0.728891		0.769706		0.748715		0.749104	0.02041

## Sheet: Fig 6D
	HA-β-TUB	HA-β-TUB	HA-β-TUB	HA-β-TUB + MG-132	HA-β-TUB + MG-132	HA-β-TUB + MG-132	HA-β-TUBS172A	HA-β-TUBS172A	HA-β-TUBS172A	HA-β-TUBS172A+ MG-132	HA-β-TUBS172A+ MG-132	HA-β-TUBS172A+ MG-132	HA-β-TUBS172D	HA-β-TUBS172D	HA-β-TUBS172D	HA-β-TUBS172D+ MG-132	HA-β-TUBS172D+ MG-132	HA-β-TUBS172D+ MG-132
Experiments	#1	#2	#3	#1	#2	#3	#1	#2	#3	#1	#2	#3	#1	#2	#3	#1	#2	#3
HA	13747	9359.3	8018.59	13222.8	7434.47	8026.83	7081.15	11094	6733.86	8775.71	6822.64	7295.86	2743.01	5122.96	3843.62	6352.52	7415.33	7706.52
TbPSA6	8255.47	8484.05	6841.18	7797.18	6399.69	7085.25	6371.35	8698.81	8469.37	6470.62	6698.93	8459.66	6162.35	8748.93	10771.9	5140.64	6047.23	10029
	HA/TbPSA6	HA/TbPSA6	HA/TbPSA6	HA/TbPSA6	HA/TbPSA6	HA/TbPSA6	HA/TbPSA6	HA/TbPSA6	HA/TbPSA6	HA/TbPSA6	HA/TbPSA6	HA/TbPSA6	HA/TbPSA6	HA/TbPSA6	HA/TbPSA6	HA/TbPSA6	HA/TbPSA6	HA/TbPSA6
	1.6652	1.10316	1.17211	1.69585	1.16169	1.13289	1.11141	1.27535	0.795084	1.35624	1.01847	0.86243	0.445125	0.585553	0.356821	1.23574	1.22624	0.768425
	Normalized value	Normalized value	Normalized value	Normalized value	Normalized value	Normalized value	Normalized value	Normalized value	Normalized value	Normalized value	Normalized value	Normalized value	Normalized value	Normalized value	Normalized value	Normalized value	Normalized value	Normalized value
	1	1	1	1.01841	1.05306	0.966545	1	1	1	1.06343	0.916377	1.0847	0.999999	1	0.999999	2.77617	2.09415	2.15353
		HA-β-TUB	HA-β-TUB + MG-132	HA-β-TUBS172A	HA-β-TUBS172A+ MG-132	HA-β-TUBS172D	HA-β-TUBS172D+ MG-132
	Average	1	1.01267	1	1.0215	0.999999	2.34129
	STDEV	9.30694e-08	0.0435399	1.05986e-07	0.0916608	3.97818e-07	0.377793

## Sheet: Fig 6E
		OE:HA-β-TUB, Exp. #1			OE:HA-β-TUB, Exp. #2			OE:HA-β-TUB, Exp. #3					OE:HA-β-TUBS172A, Exp. #1			OE:HA-β-TUBS172A, Exp. #2			OE:HA-β-TUBS172A, Exp. #3
		HA	TbPSA6		HA	TbPSA6		HA	TbPSA6				HA	TbPSA6		HA	TbPSA6		HA	TbPSA6
	0 h	7402.93	7757.59		8321.08	1790.01		16904	2388.84				6849.71	3559.55		9015.92	7183.15		6525.55	5887.31
	2 h	8280.86	9636.54		7881.93	1908.72		13098.1	2130.18				5770.12	3828.91		8637.02	7799.33		5773.84	5586.01
	4 h	9123.17	11094.5		7785.25	2166.5		14762.2	2577.08				4170.42	2929.91		6754.78	6074.57		4518.72	4718.06
	6 h	7080.81	8992.68		11143.2	3002.03		15072.3	2963.62				6364.49	3940.15		7678.27	6627.98		6007.6	6760.6
													HA/TbPSA6			HA/TbPSA6			HA/TbPSA6
		HA/TbPSA6			HA/TbPSA6			HA/TbPSA6				0 h	1.92432			1.25515			1.10841
	0 h	0.954283			4.64861			7.07622				2 h	1.50699			1.10741			1.03362
	2 h	0.859319			4.12944			6.14883				4 h	1.42339			1.11198			0.957749
	4 h	0.822316			3.59347			5.72827				6 h	1.61529			1.15846			0.888619
	6 h	0.787397			3.71188			5.08577
	0 h	1			1			1				0 h	1			1			1
	2 h	0.900487			0.888316			0.868943				2 h	0.783128			0.882292			0.932529
	4 h	0.861711			0.77302			0.809509				4 h	0.739687			0.885933			0.864075
	6 h	0.825119			0.798492			0.718713				6 h	0.839408			0.922969			0.801706
		OE:HA-β-TUB											OE:HA-β-TUBS172A
			Average	STDEV										Average	STDEV
		0 h	1	1.85082e-07									0 h	1	1.30971e-07
		2 h	0.885915	0.0159084									2 h	0.865983	0.0760243
		4 h	0.814747	0.0445767									4 h	0.829898	0.0788863
		6 h	0.780775	0.0553717									6 h	0.854694	0.0620595
		OE:HA-β-TUBS172D, Exp. #1				OE:HA-β-TUBS172D, Exp. #2			OE:HA-β-TUBS172D, Exp. #3
		HA	TbPSA6			HA	TbPSA6		HA	TbPSA6
	0 h	9689.68	6131.57			12857.7	6843.1		2303.57	5212.28
	2 h	5265.83	4864.4			8124.43	6940.64		1405.2	6187.1
	4 h	1656.96	4163.62			2779.09	4848.15		341.435	3553.33
	6 h	1104.31	3767.98			2596.14	6175.81		680.953	6381.86
		HA/TbPSA6				HA/TbPSA6			HA/TbPSA6						WT	S172A	S172D
	0 h	1.58029				1.87893			0.441951					0	1	1	1
	2 h	1.08253				1.17056			0.227118					2	0.885915	0.865983	0.607302
	4 h	0.397962				0.573227			0.0960888					4	0.814747	0.829898	0.25811
	6 h	0.293076				0.420372			0.106701					6	0.780775	0.854694	0.216873
	0 h	1				1			0.999999
	2 h	0.685015				0.622992			0.513899
	4 h	0.251828				0.305082			0.21742
	6 h	0.185457				0.223729			0.241432
		OE:HA-β-TUBS172D
			Average	STDEV
		0 h	1	4.62467e-07
		2 h	0.607302	0.08663
		4 h	0.25811	0.0441673
		6 h	0.216873	0.0286109

## Sheet: Fig 7B
Experiment #1				total HA protein	Percentage		Experiment #2				total HA protein	Percentage		Experiment #3				total HA protein	Percentage
HA-β-TUB	pellet	6552.37		12722.5	51.5022		HA-β-TUB	pellet	7098.97		12169.4	58.3344		HA-β-TUB	pellet	7437.3		13480.8	55.1697
HA-β-TUB	supernatant	6170.12			48.4978		HA-β-TUB	supernatant	5070.47			41.6656		HA-β-TUB	supernatant	6043.47			44.8303
HA-β-TUBS351A	pellet	5621.42		14337.9	39.2067		HA-β-TUBS351A	pellet	5654.3		12968.1	43.6017		HA-β-TUBS351A	pellet	6451.71		17149.5	37.6204
HA-βa-TUBS351A	supernatant	8716.47			60.7933		HA-βa-TUBS351A	supernatant	7313.76			56.3983		HA-βa-TUBS351A	supernatant	10697.8			62.3796
HA-β-TUBS351D	pellet	183.192		1834.57	9.98557		HA-β-TUBS351D	pellet	351.849		2772.05	12.6927		HA-β-TUBS351D	pellet	219.192		2191.74	10.0008
HA-β-TUBS351D	supernatant	1651.38			90.0144		HA-β-TUBS351D	supernatant	2420.2			87.3073		HA-β-TUBS351D	supernatant	1972.55			89.9992
							Average	STDEV				fractionated HA protein/total HA protein 1st exp.	fractionated HA protein/total HA protein 2nd exp.	fractionated HA protein/total HA protein 3rd exp.
					HA-β-TUB	pellet	55.0021	3.41918		HA-β-TUB	pellet	51.5022	58.3344	55.1697
					HA-β-TUB	supernatant	44.9979	3.41918		HA-β-TUB	supernatant	48.4978	41.6656	44.8303
					HA-β-TUBS351A	pellet	40.143	3.0986		HA-β-TUBS351A	pellet	39.2067	43.6017	37.6204
					HA-βa-TUBS351A	supernatant	59.857	3.09862		HA-βa-TUBS351A	supernatant	60.7932	56.3983	62.3796
					HA-β-TUBS351D	pellet	10.893	1.55859		HA-β-TUBS351D	pellet	9.98557	12.6927	10.0008
					HA-β-TUBS351D	supernatant	89.107	1.55859		HA-β-TUBS351D	supernatant	90.0144	87.3073	89.9992

## Sheet: Fig 7E
			OE:HA-β-TUB, Exp. #1			OE:HA-β-TUB, Exp. #2			OE:HA-β-TUB, Exp. #3
			HA	TbPSA6		HA	TbPSA6		HA	TbPSA6
		0 h	7402.93	7757.59		8321.08	1790.01		16904	2388.84
		2 h	8280.86	9636.54		7881.93	1908.72		13098.1	2130.18
		4 h	9123.17	11094.5		7785.25	2166.5		14762.2	2577.08
		6 h	7080.81	8992.68		11143.2	3002.03		15072.3	2963.62
			HA/TbPSA6			HA/TbPSA6			HA/TbPSA6
		0 h	0.954283			4.64861			7.07622
		2 h	0.859319			4.12944			6.14883
		4 h	0.822316			3.59347			5.72827
		6 h	0.787397			3.71188			5.08577
			normalized value			normalized value			normalized value
		0 h	1			1			1
		2 h	0.900487			0.888316			0.868943
		4 h	0.861711			0.77302			0.809509
		6 h	0.825119			0.798492			0.718713
			OE:HA-β-TUB
				Average	STDEV
			0 h	1	1.85082e-07
			2 h	0.885915	0.0159084												OE:HA-β-TUB	OE:HA-β-TUBS351A	OE:HA-β-TUBS351D
			4 h	0.814747	0.0445767											Average
			6 h	0.780775	0.0553717											0	1	1	1
																2	0.885915	0.815486	0.45012
																4	0.814747	0.629378	0.262006
																6	0.780775	0.62065	0.163083
			OE:HA-β-TUBS351D, Exp. #1			OE:HA-β-TUBS351D, Exp. #2				OE:HA-β-TUBS351D, Exp. #3
																STDEV	1.85082e-07	1.90659e-07	1.82626e-07
			HA	TbPSA6		HA	TbPSA6			HA	TbPSA6						0.0159084	0.0306113	0.0381256
		0 h	7247.35	5107.45		9957.37	2168.77			9512.56	1584.28						0.0445767	0.0534481	0.0736151
		2 h	3367.35	5217.69		7693.66	3450.26			2875.22	1168.34						0.0553717	0.0129396	0.105847
		4 h	2028.15	4510.28		6956.12	5210.67			2594.22	2422.5
		6 h	1634.89	5572.98		3381.2	3067.01			1777.15	6982.35
			HA/TbPSA6	normalized value		HA/TbPSA6	normalized value			HA/TbPSA6	normalized value
		0 h	1.41898	1		4.59125	1			6.00433	1
		2 h	0.645371	0.454815		2.22988	0.485681			2.46096	0.409864
		4 h	0.449674	0.3169		1.33498	0.290765			1.07089	0.178353
		6 h	0.29336	0.206741		1.10244	0.240118			0.254521	0.0423896
			OE:HA-β-TUBS351D
			Average		STDEV
		0 h	1		1.82626e-07
		2 h	0.45012		0.0381256
		4 h	0.262006		0.0736151
		6 h	0.163083		0.105847
			OE:HA-β-TUBS351A					OE:HA-β-TUBS351A
			Exp. #1	Exp. #2	Exp. #3			Exp. #1	Exp. #2	Exp. #3
			HA	HA	HA			TbPSA6	TbPSA6	TbPSA6
		0 h	8860.25	5512.57	6408.08			6194.93	6696.3	7158.18
		2 h	5896	3460.3	6026.91			4912.52	5382.57	8146.83
		4 h	5740.83	2153.72	4574.5			5897.18	4557.91	8066.25
		6 h	4400.88	3391.84	4446.2			4842.23	6699.64	8121.95
			HA/TbPSA6	HA/TbPSA6	HA/TbPSA6			normalized value	normalized value	normalized value
		0 h	1.43024	0.823227	0.895212		0	1	1	1
		2 h	1.2002	0.642872	0.739786		2	0.839159	0.780918	0.826381
		4 h	0.973488	0.472523	0.567116		4	0.680646	0.573989	0.633499
		6 h	0.908855	0.506272	0.547431		6	0.635456	0.614985	0.611509
			OE:HA-β-TUBS351A
			Average		STDEV
		0	1		1.90659e-07
		2	0.815486		0.0306113
		4	0.629378		0.0534481
		6	0.62065		0.0129396

## Sheet: Fig S1B
	CRK2 RNAi Cell Size					CYC13 RNAi Cell Size
	Day 0	Day 1	Day 2			Day 0	Day 1	Day 2
1	39.4209	90.7965	138.683		1	32.3981	58.4552	90.7397
2	41.0573	80.876	111.876		2	25.648	44.3755	102.399
3	22.9662	49.4892	109.433		3	54.9438	48.5915	187.411
4	37.8641	63.4099	115.785		4	62.1371	77.2282	115.308
5	60.8644	36.1936	98.9785		5	40.2959	74.7623	88.4442
6	43.1028	54.6484	86.3192		6	36.9664	68.4667	124.979
7	34.7504	52.637	119.967		7	48.0915	38.1709	156.309
8	35.7732	55.5234	92.467		8	39.0687	47.8301	147.843
9	38.3186	44.0119	100.638		9	49.1142	68.0576	143.604
10	24.7048	54.8984	86.2169		10	48.5574	60.603	135.274
11	44.921	46.1937	151.411		11	25.5344	76.535	210.321
12	45.0574	60.5462	105.274		12	44.5005	52.1597	74.4214
13	28.4208	39.0232	124.979		13	53.9666	47.8756	124.877
14	40.4891	98.7398	71.444		14	58.6371	123.331	85.8533
15	39.6709	67.6485	96.6943		15	57.3189	42.9323	139.536
16	53.262	53.4893	96.8307		16	73.0918	62.4098	92.9898
17	38.3414	42.4551	123.831		17	56.6257	72.3531	117.57
18	48.296	56.9211	156.218		18	27.4321	72.3759	60.6939
19	50.6824	36.4436	47.0006		19	49.6142	65.9553	135.115
20	37.9095	37.3414	81.2851		20	40.6937	99.558	170.888
21	42.7278	50.1142	112.115		21	35.5345	58.1712	127.592
22	23.2276	36.6936	73.285		22	47.0687	63.0235	124.183
23	48.796	52.2393	66.0235		23	51.387	96.9103	141.559
24	39.2391	54.9666	71.0804		24	34.1254	91.2738	132.172
25	37.6141	48.6369	143.718		25	26.5344	110.854	123.058
26	25.6367	46.5574	151.286		26	32.2845	85.7738	115.445
27	45.4665	62.8871	107.081		27	42.9551	77.0918	84.9669
28	32.1027	38.0118	94.9671		28	69.2281	94.8761	103.979
29	58.4552	60.853	105.672		29	24.5117	91.1034	132.922
30	33.3981	52.5915	147.559		30	27.3867	107.456	105.024
31	47.9665	78.5691	97.808		31	35.9777	82.2964	68.8417
32	34.1481	36.4777	70.1713		32	44.4778	91.3647	131.615
33	34.2163	51.9552	132.593		33	34.6709	53.4893	124.422
34	44.3187	39.3982	130.661		34	63.1371	62.728	121.172
35	38.1368	56.978	82.6374		35	52.7506	63.2167	44.3187
36	31.2845	47.5347	115.365		36	35.9095	78.1259	46.6142
37	30.7163	48.3188	108.91		37	26.4549	80.1714	112.456
38	36.4891	47.3074	123.911		38	38.2277	73.4895	39.4777
39	42.3301	56.9439	100.592		39	46.6256	36.2391	83.0465
40	52.7165	53.5347	96.8421		40	32.3413	75.0464	112.24
41	48.8415	66.0917	108.604		41	58.4552	65.1371	118.024
42	48.2392	46.296	145.479		42	45.8756	59.6484	91.6829
43	53.887	38.9323	86.8647		43	26.0117	58.7848	92.1147
44	44.5914	40.08	102.615		44	50.9211	89.6488	134.797
45	33.0572	38.3641	102.251		45	26.5912	77.0691	141.104
46	39.6141	52.762	116.251		46	52.2734	91.2284	96.0352
47	38.5686	33.9777	115.297		47	37.6027	75.3305	129.354
48	51.1597	48.7165	88.3874		48	39.4664	80.4782	108.331
49	49.5347	77.8759	112.91		49	33.0004	91.9102	103.138
50	28.4208	65.4894	117.786		50	50.0574	69.4895	135.365
51	28.8185	54.5802	104.376		51	36.8868	59.2393	106.672
52	66.6258	45.3983	113.513		52	29.6935	68.1031	90.7284
53	39.1596	42.8642	154.661		53	39.2505	80.6601	100.797
54	41.1369	47.2619	100.774		54	48.0119	64.9212	98.7966
55	28.1481	37.1595	103.422		55	35.0231	61.1712	95.0807
56	24.9208	48.8074	100.694		56	41.296	71.3986	104.729
57	32.114	39.8641	83.3419		57	51.6143	107.092	139.968
58	43.1369	66.6826	106.547		58	37.58	72.5236	65.6144
59	31.4322	43.3528	83.0578		59	31.2276	85.7851	96.558
60	27.7276	74.8759	117.331		60	50.2961	67.8531	139.99
61	42.5005	43.9096	87.9556		61	50.1483	67.069	94.4784
62	34.0686	40.7391	141.524		62	25.1026	54.6484	182.343
63	59.2166	48.9779	134.138		63	26.2049	106.092	126.627
64	28.739	39.9096	136.604		64	39.8641	61.9326	152.888
65	51.2393	53.0006	96.2966		65	54.2052	60.4212	113.331
66	32.2277	34.6141	98.3307		66	31.3186	66.4099	125.956
67	28.6253	53.7506	113.808		67	26.8753	62.7508	93.3648
68	48.1256	50.6256	147.968		68	45.2165	51.2733	94.1489
69	40.2959	58.2621	95.3534		69	37.8868	92.5466	148.82
70	33.2731	28.7958	92.2284		70	42.8414	82.5124	134.07
71	43.0687	44.7051	74.8645		71	39.7618	116.82	107.569
72	41.83	49.9665	76.7396		72	46.8642	104.967	99.683
73	42.7846	46.2846	122.751		73	48.2392	71.9327	197.446
74	41.3982	66.569	165.013		74	32.2958	111.66	97.1489
75	35.0913	38.705	175.9		75	45.0801	58.478	124.479
76	27.6822	54.9666	150.763		76	43.921	62.5462
77	47.2847	55.637	98.8989		77	43.171	38.5686
78	38.6027	40.9323	85.2851		78	56.8075	101.365
79	58.7962	75.7282	152.684		79	32.2618	67.7622
80	41.421	72.0463	96.7966		80	38.6596	39.7732
81	53.8416	41.3869	130.013		81	30.6254	76.6032
82	46.6256	46.5687	127.252		82	43.5005	87.5465
83	29.2049	33.0686	65.569		83	41.3187	80.9442
84	40.4096	64.1826	115.035		84	53.7393	91.5579
85	40.3073	51.0347	130.502		85	39.1255	75.035
86	27.2049	61.3189	78.0691		86	56.9325	80.9101
87	56.7734	49.5006	85.2169		87	39.4209	36.5345
88	36.0686	42.421	103.581		88	44.8074	71.319
89	34.2731	42.6596	114.774		89	31.6367	102.104
90	40.4209	57.0575	103.808		90	45.1483	52.0006
91	39.9778	25.9549	76.3191		91	66.5576	68.194
92	28.6822	52.1824	118.32		92	52.4324	66.7281
93	38.5005	41.5346	137.104		93	38.7277	88.0124
94	31.114	59.5234	75.3418		94	45.0687	62.6826
95	40.3868	50.2961	96.9103		95	34.4891	81.1714
96	29.2731	46.8528	105.74		96	37.955	63.2621
97	38.4209	52.1256	82.1828		97	49.3188	44.4778
98	44.5005	62.5576	76.3305		98	46.1142	45.1596
99	47.4892	46.9437	107.922		99	43.9096	84.8419
100	42.4891	58.5575	107.069		100	41.4096	53.262
101	50.1256	61.0007	132.524
102	50.4211	62.4553	99.4785

[truncated: 1 more sheets: Fig S1D]
